# Supplementary material for: Coping Styles and Defense Mechanisms in Healthy Young Adults—Correlations with tPA-BDNF Pathway
Source: Brain Sci. 2025 May 26;15(6):575. doi: 10.3390/brainsci15060575 (PMC12190725; doi:10.3390/brainsci15060575)
Supplement: Supplementary file 1 [file brainsci-15-00575-s001.zip]

Archive with 1 entries (1 files):
- brainsci-3628508-supplementary.pdf
